# Supplementary material for: Cell-cycle dependent phosphorylation of yeast pericentrin regulates γ-TuSC-mediated microtubule nucleation
Source: eLife. 2014 Apr 30;3:e02208. doi: 10.7554/eLife.02208 (PMC4034690; doi:10.7554/eLife.02208)
Supplement: Supplementary file 1. — Plasmids used in this study. DOI: http://dx.doi.org/10.7554/eLife.02208.026 [file elife02208s001.xlsx]

## Sheet: Plasmids
Name	Description	Source or reference
pRS304	TRP1-based integration plasmid	R. S. Sikorski and P. Hieter, 1989
pRS305K	LEU2-based integration plasmid	M.Knop
pERL012-1	pRS304-SPC110	This work
pTC147-1	pRS304-spc1102A	This work
pTC021	pRS304-spc1102D	This work
pTC134	pRS304-spc1103A (Mps1)	This work
pTC022-2	pRS304-spc1103D (Mps1)	This work
pTC024-2	pRS304-spc1105A (Mps1+Cdk1)	This work
pTC023-1	pRS304-spc1105D (Mps1+Cdk1)	This work
pTC140	pRS304-spc110T18D	This work
pTC125-1	pRS304-spc1102D-T18D (Cdk1)	This work
pTC127-1	pRS304-spc1105D-T18D	This work
pTC167-2	pRS304-spc110CM1-QA	This work
pTC172	pRS304-spc110ΔSPM	This work
pTC139	pRS304-spc110T18A	This work
pTC177	pRS304-spc110T18V	This work
pTC178	pRS304-spc110T18E	This work
pTC137	pGEX-5X-1-SPC1101-220-WT	This work
pGEX-5X-1-SPC1101-220-2D	pGEX-5X-1-SPC1101-220-2D	This work
pGEX-5X-1-SPC1101-220-3D(Mps1)	pGEX-5X-1-SPC1101-220-3D (Mps1)	This work
pTC128-1	pGEX-5X-1-SPC1101-220-2D-T18D (Cdk1)	This work
pTC135	pGEX-5X-1-SPC1101-220-3D-T18D	This work
pGEX-5X-1-SPC1101-220-5D	pGEX-5X-1-SPC1101-220-5D	This work
pTC146-1	pGEX-5X-1-SPC1101-220-T18D	This work
pTC130-1	pGEX-5X-1-SPC1101-220-5D-T18D	This work
pTC162-1	pGEX-6X-1-SPC1101-220-5D-CM1-QA	This work
pTC160-1	pGEX-6P-1-SPC1101-220-5D-ΔSPM	This work
pTC164-1	pGEX-5X-1-SPC1101-220-5D-T18D-CM1-QA	This work
pTC174	pGEX-5X-1-SPC1101-220-2D3A	This work
pTC173	pGEX-5X-1-SPC1101-220-2A3D	This work
pTC181	pGEX-5X-1-SPC1101-220-5D-T18V	This work
pTC182	pGEX-5X-1-SPC1101-220-5D-T18E	This work
pTC165-1	pGEX-6X-1-SPC1101-220-5D-T18A	This work
pFastBac1-GST-SPC1101-220-WT	pFastBac1-GST-SPC1101-220-WT	This work
pSM336	pRS315-SPC98	M. Knop
pDA018	pRS315-spc98Δ1-156	This work
pTC144-1	pRS315-spc98Δ1-177	This work
pYS007	pRS305K-SPC98	This work
pYS004	pRS305K-spc98Δ1-156	This work
pYS005	pRS305K-spc98Δ1-177	This work
pYS006	pRS305K-spc98Δlinker	This work
pLG073	pFastBac1-TUB4	L.Gombos
pFastBac-HTA-SPC97	pFasBac-HTA-SPC97	L.Gombos
pFastBac-HTA-SPC98	pFasBac-HTA-SPC98	L.Gombos
pFasBac-HTA-spc98D1-156	pFasBac-HTA-spc98Δ1-156	This work
pFasBac-HTA-spc98D1-177	pFasBac-HTA-spc98Δ1-177	This work
pYA326	pET28b-MPS1	Y. Araki
pSM1027	pRS402-GFP-TUB1	E.Schiebel
pMaM56	pFA6a-mCherry-natNT2	M. Knop
pYM25	pFA6a-yeGFP-hphNT1	M. Knop
pFA6a-KanMX4	pFA6a-KanMX4	M. Knop
