# Supplementary material for: Cell-cycle dependent phosphorylation of yeast pericentrin regulates γ-TuSC-mediated microtubule nucleation
Source: eLife. 2014 Apr 30;3:e02208. doi: 10.7554/eLife.02208 (PMC4034690; doi:10.7554/eLife.02208)
Supplement: Supplementary file 2. — Strains used in this study. DOI: http://dx.doi.org/10.7554/eLife.02208.027 [file elife02208s002.xlsx]

## Sheet: Yeast strains
Strain	Genotype	Source
YPH499	MATa ura3-52 lys2-801 ade2-101 trp1Δ63 his3Δ200 leu2Δ1	Stratagene
ESM335-1	MATa ura3-52 lys2-801 ade2-101 trp1Δ63 his3Δ200 leu2Δ1 spc110Δ::HIS3 pRS316-SPC110	E. Schiebel
ESM243-5	MATa ura3-52 lys2-801 ade2-101 trp1Δ63 his3Δ200 leu2Δ1 Δspc98::HIS3 pRS316-SPC98	E. Schiebel
TCL505-1	MATa ura3-52 lys2-801 ade2-101 trp1Δ63 his3Δ200 leu2Δ1 spc110Δ::HIS3 pRS316-SPC110 mad2Δ::KanMX4 SPC42-mCherry-natNT2	This work
TCL316-1	MATa ura3-52 lys2-801 ade2-101 trp1Δ63 his3Δ200 leu2Δ1 spc110Δ::HIS3 pRS316-SPC110 SPC42-mCherry-natNT2	This work
TCL320-1	MATa ura3-52 lys2-801 ade2-101::pRS402-GFP-TUB1 trp1Δ63 his3Δ200 leu2Δ1 spc110Δ::HIS3 pRS316-SPC110 SPC42-mCherry-natNT2	This work
TCL346-1	MATa ura3-52 lys2-801 ade2-101 trp1Δ63 his3Δ200 leu2Δ1 spc110Δ::HIS3 pRS316-SPC110 SPC42-mCherry-natNT2 SPC97-yeGFP-hphNT1	This work
DSY004	MATa ura3-52 lys2-801 ade2-101 trp1Δ63 his3Δ200 leu2Δ1 Δspc98::HIS3 pRS316-SPC98 mad2Δ::klTRP1	This work
TCL317-1	MATa ura3-52 lys2-801 ade2-101 trp1Δ63 his3Δ200 leu2Δ1 Δspc98::HIS3 pRS316-SPC98 SPC42-mCherry-natNT2	This work
TCL324-1	MATa ura3-52 lys2-801 ade2-101 trp1Δ63 his3Δ200 leu2Δ1 Δspc98::HIS3 pRS316-SPC98 SPC42-mCherry-natNT2 SPC97-yeGFP-hphNT1	This work
TCL323-1	MATa ura3-52 lys2-801 ade2-101 trp1Δ63 his3Δ200 leu2Δ1 Δspc98::HIS3 pRS316-SPC98 SPC42-mCherry-natNT2 SPC110-yeGFP-hphNT1	This work
TCL418-1	MATa ura3-52 lys2-801 ade2-101::pRS402-GFP-TUB1 trp1Δ63 his3Δ200 leu2Δ1 Δspc98::HIS3 pRS316-SPC98 SPC42-mCherry-natNT2	This work
TCL547-1	MATa ura3-52 lys2-801 ade2-101 trp1Δ63::pRS304 his3Δ200 leu2Δ1 spc110Δ::HIS3 pRS316-SPC110	This work
TCL380-1	MATa ura3-52 lys2-801 ade2-101 trp1Δ63::pRS304-SPC110 his3Δ200 leu2Δ1 spc110Δ::HIS3 SPC42-mCherry-natNT2	This work
TCL500-1	MATa ura3-52 lys2-801 ade2-101 trp1Δ63::pRS304-spc1102A his3Δ200 leu2Δ1 spc110Δ::HIS3 SPC42-mCherry-natNT2	This work
TCL381-1	MATa ura3-52 lys2-801 ade2-101 trp1Δ63::pRS304-spc1102D his3Δ200 leu2Δ1 spc110Δ::HIS3 SPC42-mCherry-natNT2	This work
TCL453-1	MATa ura3-52 lys2-801 ade2-101 trp1Δ63::pRS304-spc1103A(Mps1 sites) his3Δ200 leu2Δ1 spc110Δ::HIS3 SPC42-mCherry-natNT2	This work
TCL382-1	MATa ura3-52 lys2-801 ade2-101 trp1Δ63::pRS304-spc1103D(Mps1 sites) his3Δ200 leu2Δ1 spc110Δ::HIS3 SPC42-mCherry-natNT2	This work
TCL384-1	MATa ura3-52 lys2-801 ade2-101 trp1Δ63::pRS304-spc1105A his3Δ200 leu2Δ1 spc110Δ::HIS3 SPC42-mCherry-natNT2	This work
TCL383-1	MATa ura3-52 lys2-801 ade2-101 trp1Δ63::pRS304-spc1105D his3Δ200 leu2Δ1 spc110Δ::HIS3 SPC42-mCherry-natNT2	This work
TCL458-1	MATa ura3-52 lys2-801 ade2-101 trp1Δ63::pRS304-spc110T18D his3Δ200 leu2Δ1 spc110Δ::HIS3 SPC42-mCherry-natNT2	This work
TCL452-1	MATa ura3-52 lys2-801 ade2-101 trp1Δ63::pRS304-spc1102D-T18D his3Δ200 leu2Δ1 spc110Δ::HIS3 SPC42-mCherry-natNT2	This work
TCL455-1	MATa ura3-52 lys2-801 ade2-101 trp1Δ63::pRS304-spc1105D-T18D his3Δ200 leu2Δ1 spc110Δ::HIS3 SPC42-mCherry-natNT2	This work
TCL457-1	MATa ura3-52 lys2-801 ade2-101 trp1Δ63::pRS304-spc110T18A his3Δ200 leu2Δ1 spc110Δ::HIS3 SPC42-mCherry-natNT2	This work
TCL592-1	MATa ura3-52 lys2-801 ade2-101 trp1Δ63::pRS304-spc1105D-T18V his3Δ200 leu2Δ1 spc110Δ::HIS3 SPC42-mCherry-natNT2	This work
TCL593-1	MATa ura3-52 lys2-801 ade2-101 trp1Δ63::pRS304-spc1105D-T18E his3Δ200 leu2Δ1 spc110Δ::HIS3 SPC42-mCherry-natNT2	This work
TCL579-1	MATa ura3-52 lys2-801 ade2-101 trp1Δ63::pRS304-spc110ΔSPM his3Δ200 leu2Δ1 spc110Δ::HIS3 SPC42-mCherry-natNT2	This work
TCL574-1	MATa ura3-52 lys2-801 ade2-101 trp1Δ63::pRS304-spc110CM1-QA his3Δ200 leu2Δ1 spc110Δ::HIS3 SPC42-mCherry-natNT2	This work
TCL580-1	MATa ura3-52 lys2-801 ade2-101 trp1Δ63::pRS304-SPC110 his3Δ200 leu2Δ1 spc110Δ::HIS3 mad2Δ::KanMX4 SPC42-mCherry-natNT2	This work
TCL583-1	MATa ura3-52 lys2-801 ade2-101 trp1Δ63::pRS304-spc1102A his3Δ200 leu2Δ1 spc110Δ::HIS3 pRS316-SPC110 mad2Δ::KanMX4 SPC42-mCherry-natNT2	This work
TCL581-1	MATa ura3-52 lys2-801 ade2-101 trp1Δ63::pRS304-spc1102D his3Δ200 leu2Δ1 spc110Δ::HIS3 pRS316-SPC110 mad2Δ::KanMX4 SPC42-mCherry-natNT2	This work
TCL584-1	MATa ura3-52 lys2-801 ade2-101 trp1Δ63::pRS304-spc1103A(Mps1 sites) his3Δ200 leu2Δ1 spc110Δ::HIS3 pRS316-SPC110 mad2Δ::KanMX4 SPC42-mCherry-natNT2	This work
TCL582-1	MATa ura3-52 lys2-801 ade2-101 trp1Δ63::pRS304-spc1103D(Mps1 sites) his3Δ200 leu2Δ1 spc110Δ::HIS3 pRS316-SPC110 mad2Δ::KanMX4 SPC42-mCherry-natNT2	This work
TCL585-1	MATa ura3-52 lys2-801 ade2-101 trp1Δ63::pRS304-spc1105A his3Δ200 leu2Δ1 spc110Δ::HIS3 pRS316-SPC110 mad2Δ::KanMX4 SPC42-mCherry-natNT2	This work
TCL571-1	MATa ura3-52 lys2-801 ade2-101 trp1Δ63::pRS304-spc1105D his3Δ200 leu2Δ1 spc110Δ::HIS3 pRS316-SPC110 mad2Δ::KanMX4 SPC42-mCherry-natNT2	This work
TCL586-1	MATa ura3-52 lys2-801 ade2-101 trp1Δ63::pRS304-spc110T18D his3Δ200 leu2Δ1 spc110Δ::HIS3 pRS316-SPC110 mad2Δ::KanMX4 SPC42-mCherry-natNT2	This work
TCL587-1	MATa ura3-52 lys2-801 ade2-101 trp1Δ63::pRS304-spc1102D-T18D his3Δ200 leu2Δ1 spc110Δ::HIS3 pRS316-SPC110 mad2Δ::KanMX4 SPC42-mCherry-natNT2	This work
TCL589-1	MATa ura3-52 lys2-801 ade2-101 trp1Δ63::pRS304-spc1105D-T18D his3Δ200 leu2Δ1 spc110Δ::HIS3 pRS316-SPC110 mad2Δ::KanMX4 SPC42-mCherry-natNT2	This work
TCL594-1	MATa ura3-52 lys2-801 ade2-101 trp1Δ63::pRS304-spc1105D-T18V his3Δ200 leu2Δ1 spc110Δ::HIS3 pRS316-SPC110 mad2Δ::KanMX4 SPC42-mCherry-natNT2	This work
TCL595-1	MATa ura3-52 lys2-801 ade2-101 trp1Δ63::pRS304-spc1105D-T18E his3Δ200 leu2Δ1 spc110Δ::HIS3 pRS316-SPC110 mad2Δ::KanMX4 SPC42-mCherry-natNT2	This work
TCL590-1	MATa ura3-52 lys2-801 ade2-101 trp1Δ63::pRS304-spc110ΔSPM his3Δ200 leu2Δ1 spc110Δ::HIS3 pRS316-SPC110 mad2Δ::KanMX4 SPC42-mCherry-natNT2	This work
TCL591-1	MATa ura3-52 lys2-801 ade2-101 trp1Δ63::pRS304-spc110CM1-QA his3Δ200 leu2Δ1 spc110Δ::HIS3 pRS316-SPC110 mad2Δ::KanMX4 SPC42-mCherry-natNT2	This work
TCL356-1	MATa ura3-52 lys2-801 ade2-101::pRS402-GFP-TUB1 trp1Δ63::pRS304-SPC110 his3Δ200 leu2Δ1 spc110Δ::HIS3 SPC42-mCherry-natNT2	This work
TCL414-1	MATa ura3-52 lys2-801 ade2-101::pRS402-GFP-TUB1 trp1Δ63::pRS304-spc1105A his3Δ200 leu2Δ1 spc110Δ::HIS3 SPC42-mCherry-natNT2	This work
TCL359-1	MATa ura3-52 lys2-801 ade2-101::pRS402-GFP-TUB1 trp1Δ63::pRS304-spc1105D his3Δ200 leu2Δ1 spc110Δ::HIS3 SPC42-mCherry-natNT2	This work
TCL465-1	MATa ura3-52 lys2-801 ade2-101::pRS402-GFP-TUB1 trp1Δ63::pRS304-spc110T18D his3Δ200 leu2Δ1 spc110Δ::HIS3 SPC42-mCherry-natNT2	This work
TCL416-1	MATa ura3-52 lys2-801 ade2-101::pRS402-GFP-TUB1 trp1Δ63::pRS304-spc1105D-T18D his3Δ200 leu2Δ1 spc110Δ::HIS3 SPC42-mCherry-natNT2	This work
TCL464-1	MATa ura3-52 lys2-801 ade2-101::pRS402-GFP-TUB1 trp1Δ63::pRS304-spc110T18A his3Δ200 leu2Δ1 spc110Δ::HIS3 SPC42-mCherry-natNT2	This work
TCL578-1	MATa ura3-52 lys2-801 ade2-101::pRS402-GFP-TUB1 trp1Δ63::pRS304-spc110DSPM his3Δ200 leu2Δ1 spc110Δ::HIS3 SPC42-mCherry-natNT2	This work
TCL370-1	MATa ura3-52 lys2-801 ade2-101 trp1Δ63::pRS304-SPC110 his3Δ200 leu2Δ1 spc110Δ::HIS3 SPC42-mCherry-natNT2 SPC97-yeGFP-hphNT1	This work
TCL374-1	MATa ura3-52 lys2-801 ade2-101 trp1Δ63::pRS304-spc1105A his3Δ200 leu2Δ1 spc110Δ::HIS3 SPC42-mCherry-natNT2 SPC97-yeGFP-hphNT1	This work
TCL373-1	MATa ura3-52 lys2-801 ade2-101trp1Δ63::pRS304-spc1105D his3Δ200 leu2Δ1 spc110Δ::HIS3 SPC42-mCherry-natNT2 SPC97-yeGFP-hphNT1	This work
TCL471-1	MATa ura3-52 lys2-801 ade2-101 trp1Δ63::pRS304-spc110T18D his3Δ200 leu2Δ1 spc110Δ::HIS3 SPC42-mCherry-natNT2 SPC97-yeGFP-hphNT1	This work
TCL596-1	MATa ura3-52 lys2-801 ade2-101 trp1Δ63::pRS304-spc110ΔSPM his3Δ200 leu2Δ1 spc110Δ::HIS3 SPC42-mCherry-natNT2 SPC97-yeGFP-hphNT1	This work
TCL402-1	MATa ura3-52 lys2-801 ade2-101trp1Δ63::pRS304-spc1105D-T18D his3Δ200 leu2Δ1 spc110Δ::HIS3 SPC42-mCherry-natNT2 SPC97-yeGFP-hphNT1	This work
YYS023	MATa ura3-52 lys2-801 ade2-101 trp1Δ63 his3Δ200 leu2Δ1::pRS305K-SPC98 Δspc98::HIS3	This work
YYS027	MATa ura3-52 lys2-801 ade2-101 trp1Δ63 his3Δ200 leu2Δ1::pRS305K-spc98Δ1-156 Δspc98::HIS3	This work
YYS029	MATa ura3-52 lys2-801 ade2-101 trp1Δ63 his3Δ200 leu2Δ1::pRS305K-spc98Δ1-177Δspc98::HIS3	This work
YYS031	MATa ura3-52 lys2-801 ade2-101 trp1Δ63 his3Δ200 leu2Δ1::pRS305K-spc98ΔLinkerΔspc98::HIS3	This work
YYS073	MATa ura3-52 lys2-801 ade2-101 trp1Δ63 his3Δ200 leu2Δ1::pRS305K-SPC98 Δspc98::HIS3 mad2Δ::klTRP1	This work
YYS075	MATa ura3-52 lys2-801 ade2-101 trp1Δ63 his3Δ200 leu2Δ1::pRS305K-spc98Δ1-156 Δspc98::HIS3 mad2Δ::klTRP1	This work
YYS076	MATa ura3-52 lys2-801 ade2-101 trp1Δ63 his3Δ200 leu2Δ1::pRS305K-spc98Δ1-177Δspc98::HIS3 mad2Δ::klTRP1	This work
YYS077	MATa ura3-52 lys2-801 ade2-101 trp1Δ63 his3Δ200 leu2Δ1::pRS305K-spc98ΔLinkerΔspc98::HIS3 mad2Δ::klTRP1	This work
YYS002	MATa ura3-52 lys2-801 ade2-101::pRS402-GFP-TUB1 trp1Δ63 his3Δ200 leu2Δ1::pRS305K-SPC98 Δspc98::HIS3 SPC42-mCherry-natNT2	This work
YYS006	MATa ura3-52 lys2-801 ade2-101::pRS402-GFP-TUB1 trp1Δ63 his3Δ200 leu2Δ1::pRS305K-spc98Δ1-156 Δspc98::HIS3 SPC42-mCherry-natNT2	This work
TCL349-1	MATa ura3-52 lys2-801 ade2-101 trp1Δ63 his3Δ200 leu2Δ1 Δspc98::HIS3 SPC42-mCherry-natNT2 SPC97-yeGFP-hphNT1 pRS315-SPC98	This work
TCL353-1	MATa ura3-52 lys2-801 ade2-101 trp1Δ63 his3Δ200 leu2Δ1 Δspc98::HIS3 SPC42-mCherry-natNT2 SPC97-yeGFP-hphNT1 pRS315-spc98Δ1-156	This work
TCL352-1	MATa ura3-52 lys2-801 ade2-101 trp1Δ63 his3Δ200 leu2Δ1 Δspc98::HIS3 SPC42-mCherry-natNT2 SPC110-yeGFP-hphNT1 pRS315-SPC98	This work
TCL348-1	MATa ura3-52 lys2-801 ade2-101 trp1Δ63 his3Δ200 leu2Δ1 Δspc98::HIS3 SPC42-mCherry-natNT2 SPC110-yeGFP-hphNT1 pRS315-spc98Δ1-156	This work
TCL526-1	MATa ura3-52 lys2-801 ade2-101 trp1Δ63::pRS304-SPC110-yeGFP-hphNT1 his3Δ200 leu2Δ1 spc110Δ::HIS3 SPC42-mCherry-natNT2	This work
TCL530	MATa ura3-52 lys2-801 ade2-101 trp1Δ63::pRS304-spc1105A-yeGFP-hphNT1 his3Δ200 leu2Δ1 spc110Δ::HIS3 SPC42-mCherry-natNT2	This work
TCL537-1	MATa ura3-52 lys2-801 ade2-101 trp1Δ63::pRS304-spc110T18D-yeGFP-hphNT1 his3Δ200 leu2Δ1 spc110Δ::HIS3 SPC42-mCherry-natNT2	This work
TCL534-1	MATa ura3-52 lys2-801 ade2-101 trp1Δ63::pRS304-spc1105D-T18D-yeGFP-hphNT1 his3Δ200 leu2Δ1 spc110Δ::HIS3 SPC42-mCherry-natNT2	This work
TCL597-1	MATa ura3-52 lys2-801 ade2-101 trp1Δ63::pRS304-spc110ΔSPM-yeGFP-hphNT1 his3Δ200 leu2Δ1 spc110Δ::HIS3 SPC42-mCherry-natNT2	This work
DOM0074	MATa leu2,3-112 ura3-1 his3-Δ200 trp1-1 his3-11 ade2-1 can1-100 GAL+ bar1::HISG sic1Δ::LEU2 Gal1-CLB2-TAP cdc28::cdc28-as1	Loog and Morgan, 2005
DOM0075	MATa leu2,3-112 ura3-1 his3-Δ200 trp1-1 his3-11 ade2-1 can1-100 GAL+ bar1::HISG sic1Δ::LEU2 Gal1-CLB5-TAP cdc28::cdc28-as1	Loog and Morgan, 2006
2GS4-G-4	MATa his3Δ1 leu2Δ0 met15Δ0 ura3Δ0 SPC110-TAP-His3MX6	Open Biosystems
	spc1102A/2D: mutations on Cdk1 sites
	spc1105A/5D: mutations on Cdk1 + Mps1 sites
